# Supplementary material for: Cross-cultural validation of two scales to assess mental wellbeing in persons affected by leprosy in Province 1 and 7, Nepal
Source: PLOS Glob Public Health. 2024 Jan 25;4(1):e0002654. doi: 10.1371/journal.pgph.0002654 (PMC10810443; doi:10.1371/journal.pgph.0002654)
Supplement: S1 Data — (XLSX) [file pgph.0002654.s005.xlsx]

## Sheet: Qualitative study
Supplementary Information
Qualitative study: Participant characteristics (n=20)
UniqueID	Sex	Age	Residency	Education	EHF	WEMWBS	PHQ9
1	Female	32	Rural	Secondary education	0	46	3
2	Female	25	Rural	Primary education	0	54	8
3	Female	50	Rural	Illiterate	0	35	5
4	Female	24	Rural	Secondary education	0	54	8
5	Female	18	Rural	Secondary education	0	56	4
6	Female	41	Rural	Secondary education	0	62	4
7	Male	63	Urban	Secondary education	0	65	0
8	Female	60	Rural	Illiterate	0	46	5
9	Female	37	Urban	Primary education	0	61	2
10	Male	18	Rural	Secondary education	0	67	2
11	Female	27	Rural	Secondary education	0	54	4
12	Male	34	Rural	Secondary education	0	66	5
13	Male	38	Urban	Higher education (e.g. university)	1	68	1
14	Male	28	Urban	Higher education (e.g. university)	0	66	2
15	Male	45	Rural	Higher education (e.g. university)	0	66	4
16	Male	57	Urban	Read and write only	0	69	1
17	Male	22	Rural	Primary education	1	68	3
18	Female	30	Rural	Read and write only	1	64	2
19	Male	34	Rural	Read and write only	0	67	2
20	Female	24	Urban	Higher education (e.g. university)	0	64	3

## Sheet: Quantitative study - Cases
Quantitative study: Cases (n=90)
UniqueID	Sex	Age	Residency	Education	EHF	EMICSSforAffectedPersons	S1	S2	S3	S4	S5	S6	S7	S8	S9	S10	S11	S12	S13	S14	WEMWBS	S11	S22	S33	S44	S55	S66	S77	S88	S99	PHQ9	S1010
21	1 - Male	63	1 - Urban	4 - Secondary education	0	9	5	5	4	5	5	5	5	5	5	5	5	5	5	5	69	0	0	1	0	1	0	0	0	0	2	1
22	2 - Female	35	1 - Urban	2 - Read and write only	0	14	5	5	5	5	5	5	5	5	5	5	4	5	4	5	68	1	0	0	1	0	0	1	0	0	3	1
23	1 - Male	19	2 - Rural	4 - Secondary education	0	5	5	5	2	5	5	4	5	5	5	5	4	5	5	5	65	1	0	0	0	0	0	0	0	1	2	1
24	1 - Male	32	2 - Rural	2 - Read and write only	1	0	5	5	3	5	5	4	5	5	5	5	5	5	5	5	67	1	2	0	1	1	0	0	1	0	6	1
25	1 - Male	62	2 - Rural	2 - Read and write only	0	3	5	5	2	5	5	4	5	5	5	5	5	5	3	5	64	0	0	1	0	0	0	0	0	0	1	1
26	1 - Male	67	2 - Rural	1 - Illiterate	2	3	3	4	4	5	3	4	4	3	5	5	4	5	1	3	53	1	2	2	2	1	2	3	0	1	14	1
27	2 - Female	35	1 - Urban	2 - Read and write only	0	4	5	5	1	5	5	4	4	4	5	5	4	5	4	5	61	0	0	0	0	0	0	0	0	0	0	1
28	2 - Female	43	1 - Urban	2 - Read and write only	0	2	5	4	2	4	5	4	5	5	5	5	4	5	4	5	62	0	0	0	0	0	0	1	0	0	1	1
29	1 - Male	22	1 - Urban	4 - Secondary education	1	4	5	5	2	5	5	4	5	5	5	5	4	5	4	5	64	1	1	0	0	0	0	1	0	0	3	1
30	1 - Male	36	2 - Rural	4 - Secondary education	0	5	5	5	3	5	5	4	4	5	5	5	4	5	3	5	63	0	1	0	1	0	1	0	0	1	4	1
31	1 - Male	63	2 - Rural	1 - Illiterate	6	4	3	3	1	4	3	2	4	4	5	4	5	5	2	5	50	1	0	1	0	1	1	0	0	0	4	1
32	1 - Male	68	2 - Rural	3 - Primary education	1	7	5	4	2	4	4	4	4	5	5	5	4	5	3	5	59	0	0	0	0	0	0	0	0	0	0	1
33	1 - Male	75	1 - Urban	1 - Illiterate	6	7	3	3	4	2	2	3	3	3	4	4	3	5	1	5	45	1	1	1	0	1	0	0	0	0	4	1
34	1 - Male		1 - Urban	2 - Read and write only	0	3	5	5	2	5	5	4	4	4	5	5	4	5	3	5	57	0	1	0	0	0	0	0	0	0	1	1
35	2 - Female	21	1 - Urban	3 - Primary education	2	9	5	5	3	5	5	4	5	4	5	5	4	5	4	5	64	1	1	0	0	0	0	1	0	0	3	1
36	2 - Female	35	2 - Rural	4 - Secondary education	0	8	5	5	3	5	5	4	5	4	5	5	5	5	5	5	66	1	1	0	1	0	0	0	0	1	4	1
37	2 - Female	30	2 - Rural	2 - Read and write only	2	12	5	5	3	5	5	4	5	4	5	5	5	5	4	5	65	1	1	1	1	0	0	0	0	0	4	1
38	1 - Male	70	2 - Rural	2 - Read and write only	6	7	5	2	2	3	1	4	3	4	5	5	4	4	2	5	49	1	1	1	0	0	0	1	0	0	4	1
39	2 - Female	47	1 - Urban	2 - Read and write only	4	1	5	5	3	5	5	4	5	5	5	5	5	5	4	5	66	1	1	1	0	0	0	0	0	0	3	1
40	2 - Female	80	2 - Rural	1 - Illiterate	8	4	3	2	1	4	2	3	4	5	5	4	3	5	1	5	47	1	0	0	0	1	0	0	0	1	3	1
41	2 - Female	33	2 - Rural	2 - Read and write only	4	21	5	5	1	5	5	5	5	4	5	5	5	5	4	4	63	1	1	1	1	0	1	0	2	1	8	1
42	2 - Female	45	2 - Rural	1 - Illiterate	12	11	5	2	3	5	2	3	4	3	5	5	4	5	2	5	53	2	1	0	0	0	0	2	0	0	5	3
43	2 - Female	60	2 - Rural	1 - Illiterate	0	16	4	4	3	5	3	3	4	4	5	5	3	5	1	5	54	1	1	1	1	0	1	2	0	1	8	1
44	1 - Male	48	2 - Rural	2 - Read and write only	2	14	5	5	4	5	5	5	5	4	5	5	5	5	3	5	66	0	2	0	1	1	1	0	0	1	6	1
45	1 - Male	75	2 - Rural	3 - Primary education	0	9	5	3	2	5	3	4	5	5	5	5	5	5	3	5	56	1	1	0	1	0	0	1	0	0	4	1
46	1 - Male	27	1 - Urban	4 - Secondary education	1	16	4	5	4	5	5	5	5	5	5	4	5	5	5	5	67	1	1	0	2	0	1	0	0	1	6	1
47	2 - Female	35	2 - Rural	2 - Read and write only	0	5	5	5	1	5	5	4	5	4	5	5	5	5	4	5	63	0	1	1	1	0	0	0	0	0	3	2
48	2 - Female	27	2 - Rural	3 - Primary education	0	7	4	5	2	5	5	4	5	4	5	5	5	5	5	5	64	1	1	0	1	0	0	0	0	1	4	1
49	2 - Female	33	1 - Urban	4 - Secondary education	0	19	5	5	5	5	5	4	5	4	5	5	5	5	5	5	68	1	1	1	1	0	0	0	0	0	4	1
50	1 - Male	60	1 - Urban	3 - Primary education	1	23	4	5	1	4	5	5	5	4	5	5	5	5	3	5	61	0	0	1	1	0	1	0	0	0	3	1
51	1 - Male	72	2 - Rural	1 - Illiterate	0	16	1	1	4	2	1	1	2	3	4	2	3	5	1	4	34	2	2	3	1	1	3	2	2	3	19	3
52	2 - Female	35	1 - Urban	4 - Secondary education	1	18	5	5	1	5	5	4	4	4	4	5	5	5	4	5	61	1	1	2	1	0	0	0	0	0	5	1
53	1 - Male	30	2 - Rural	4 - Secondary education	1	15	5	5	4	5	5	5	4	5	5	5	5	5	4	5	62	1	1	0	0	0	0	0	0	0	2	1
54	2 - Female	28	2 - Rural	4 - Secondary education	0	18	4	4	4	5	4	4	4	5	5	5	4	5	4	5	62	1	1	0	1	0	0	0	0	1	4	1
55	1 - Male	56	2 - Rural	2 - Read and write only	0	22	5	5	3	4	5	4	5	5	5	5	5	4	3	5	63	1	1	2	1	0	0	0	0	0	5	1
56	2 - Female	29	2 - Rural	3 - Primary education	1	6	5	5	4	4	5	4	4	4	5	5	5	5	5	5	65	0	1	0	0	0	0	0	0	0	1	1
57	1 - Male	33	2 - Rural	4 - Secondary education	1	6	5	5	1	5	5	5	5	4	5	5	5	5	5	5	66	1	1	0	1	1	0	0	0	0	4	1
58	2 - Female	24	2 - Rural	4 - Secondary education	1	13	4	5	3	4	4	4	4	4	5	5	4	4	5	5	55	1	1	1	1	0	1	0	1	0	6	1
59	2 - Female	40	2 - Rural	2 - Read and write only	0	9	5	5	4	5	5	4	4	5	5	5	5	5	4	5	66	1	1	0	0	0	0	0	0	0	2	1
60	1 - Male	22	2 - Rural	4 - Secondary education	0	14	5	5	2	5	4	5	5	4	5	5	5	5	5	5	65	1	1	1	1	0	1	0	0	0	5	1
61	1 - Male	41	2 - Rural	2 - Read and write only	1	13	4	5	4	4	5	5	5	5	5	5	5	5	4	5	56	1	1	0	1	0	0	0	0	0	3	1
62	2 - Female	22	2 - Rural	3 - Primary education	1	12	5	5	4	4	5	4	5	5	5	5	5	5	4	4	65	0	1	0	1	0	0	0	0	0	2	1
63	1 - Male	27	2 - Rural	4 - Secondary education	1	10	4	4	3	5	5	4	5	4	5	5	5	5	5	5	64	1	1	1	1	0	0	0	1	0	5	1
64	1 - Male	27	2 - Rural	2 - Read and write only	0	7	5	5	4	5	5	5	5	5	5	5	5	5	4	5	68	0	1	0	0	0	0	0	0	0	1	1
65	2 - Female	65	2 - Rural	2 - Read and write only	1	12	2	4	4	4	4	4	5	3	5	4	5	5	4	5	58	2	1	0	2	1	0	1	1	0	8	1
66	2 - Female	35	2 - Rural	2 - Read and write only	0	12	5	5	4	5	5	4	5	4	5	5	5	5	5	5	67	1	1	0	0	0	0	0	0	0	2	1
67	1 - Male	69	2 - Rural	1 - Illiterate	1	5	5	5	4	5	5	5	5	5	5	4	5	5	3	5	66	0	1	0	1	0	0	1	0	0	3	1
68	1 - Male	74	2 - Rural	2 - Read and write only	3	8	5	4	5	5	3	5	5	4	5	5	5	5	4	5	65	0	0	1	1	0	1	1	0	0	4	1
69	2 - Female	20	2 - Rural	4 - Secondary education	1	11	3	5	4	5	5	4	5	5	5	5	4	5	5	5	65	1	1	0	1	1	0	0	0	1	5	1
70	1 - Male	73	2 - Rural	1 - Illiterate	3	16	3	4	3	4	4	5	4	4	5	4	5	5	3	5	58	1	1	1	1	1	0	0	0	0	5	1
71	1 - Male	61	2 - Rural	1 - Illiterate	3	7	1	1	1	3	1	1	1	1	4	2	1	5	1	2	25	3	3	1	3	0	3	3	1	2	19	3
72	2 - Female	60	2 - Rural	1 - Illiterate	0	2	5	5	3	5	5	5	5	5	5	5	5	5	5	5	68	1	0	0	0	0	0	1	0	0	2	1
73	1 - Male	30	2 - Rural	4 - Secondary education	0	11	5	5	3	5	5	4	5	5	5	4	4	5	5	5	65	1	1	0	1	0	0	0	1	0	4	2
74	2 - Female	54	2 - Rural	2 - Read and write only	2	13	5	5	2	5	4	3	3	3	5	3	5	5	5	5	58	1	1	2	1	1	1	1	1	1	10	2
75	1 - Male	77	2 - Rural	1 - Illiterate	1	4	3	3	4	5	3	2	3	3	5	3	2	5	1	5	44	3	0	1	3	0	0	0	0	0	7	1
76	1 - Male	56	2 - Rural	1 - Illiterate	8	4	5	5	3	5	5	4	5	4	5	5	4	5	5	5	65	1	1	0	1	0	1	0	0	0	4	1
77	2 - Female	26	2 - Rural	5 - Higher education (e.g. university)	2	2	5	5	3	5	4	4	5	5	5	5	5	5	3	5	64	0	0	0	0	0	0	1	0	0	1	1
78	2 - Female	35	2 - Rural	1 - Illiterate	4	14	5	5	1	1	5	4	5	5	5	5	5	3	3	5	57	1	0	0	1	1	1	0	1	1	6	1
79	2 - Female	24	2 - Rural	4 - Secondary education	0	12	5	5	4	5	5	5	5	4	5	5	5	5	5	5	68	0	1	0	0	0	1	0	0	0	2	1
80	1 - Male	20	1 - Urban	4 - Secondary education	2	8	5	3	3	5	5	4	5	5	5	5	5	4	4	3	61	1	1	0	1	0	1	1	1	0	6	1
81	2 - Female	60	2 - Rural	1 - Illiterate	7	20	5	5	3	5	3	4	5	4	5	3	4	3	3	5	57	1	2	2	1	2	0	0	0	1	8	2
82	1 - Male	40	2 - Rural	3 - Primary education	0	4	1	5	5	1	3	3	1	3	5	1	5	1	1	5	40	2	0	0	0	0	0	2	0	0	4	1
83	1 - Male	23	1 - Urban	4 - Secondary education	0	7	5	5	3	5	5	5	5	5	4	4	4	5	5	5	65	1	1	0	0	0	1	0	0	0	3	2
84	1 - Male	47	2 - Rural	1 - Illiterate	1	9	4	5	3	5	5	5	5	5	5	5	3	3	1	5	59	0	0	0	1	0	0	3	1	1	6	1
85	2 - Female	40	1 - Urban	1 - Illiterate	8	9	5	5	3	3	5	5	5	5	4	2	5	5	3	5	60	1	0	1	1	0	1	0	0	0	4	1
86	2 - Female	30	2 - Rural	1 - Illiterate	0	8	5	5	3	5	5	5	5	5	5	5	5	5	5	5	68	1	1	0	0	0	1	0	1	0	4	2
87	2 - Female	46	2 - Rural	1 - Illiterate	0	8	5	3	3	5	3	1	3	5	5	5	5	5	3	5	56	1	1	0	1	1	0	0	1	0	5	2
88	2 - Female	57	2 - Rural	1 - Illiterate	0	4	5	1	5	1	1	1	5	5	5	5	3	5	1	5	48	0	0	0	1	0	0	0	0	0	1	1
89	2 - Female	50	2 - Rural	2 - Read and write only	3	6	5	3	3	5	3	4	5	5	5	5	4	5	3	5	60	0	1	1	1	0	0	1	0	0	4	1
90	1 - Male	59	2 - Rural	3 - Primary education	8	22	5	2	3	2	1	2	5	3	5	1	3	3	1	1	37	3	1	2	3	2	1	3	0	0	14	3
91	2 - Female	60	2 - Rural	1 - Illiterate	1	8	3	5	4	3	5	4	4	4	5	5	5	5	1	3	56	1	1	1	1	0	0	0	0	0	4	1
92	2 - Female	30	2 - Rural	2 - Read and write only	3	14	5	4	3	5	5	4	5	4	5	5	5	5	5	4	64	1	1	1	1	0	1	0	1	0	6	1
93	1 - Male	32	2 - Rural	1 - Illiterate	2	4	5	4	3	5	3	4	5	4	4	5	5	5	3	5	60	1	1	0	1	0	0	0	1	0	4	1
94	2 - Female	35	2 - Rural	2 - Read and write only	1	24	5	5	3	5	5	4	5	3	5	3	4	5	5	5	62	1	1	0	1	0	1	0	1	1	6	1
95	2 - Female	62	2 - Rural	1 - Illiterate	8	10	5	2	5	1	1	1	2	5	5	5	4	5	1	5	47	0	0	2	1	2	0	0	0	0	5	1
96	2 - Female	50	2 - Rural	2 - Read and write only	8	19	3	5	1	3	2	3	5	4	4	5	5	3	3	4	50	1	1	1	1	0	1	0	1	1	7	2
97	1 - Male	45	2 - Rural	2 - Read and write only	2	20	5	5	3	5	5	5	5	4	4	5	5	3	1	5	60	1	1	1	1	0	1	0	1	1	7	1
98	1 - Male	74	2 - Rural	2 - Read and write only	8	11	5	5	3	1	5	5	5	5	4	5	5	5	5	5	63	1	1	0	1	0	0	0	0	0	3	1
99	1 - Male	65	2 - Rural	1 - Illiterate	10	11	5	5	1	1	4	5	5	5	4	5	5	5	5	5	60	1	1	0	1	0	0	0	0	0	3	1
100	1 - Male	18	2 - Rural	4 - Secondary education	0	0	5	5	4	3	3	4	5	5	5	5	4	5	5	5	63	0	0	0	1	0	0	0	0	0	1	1
101	1 - Male	50	2 - Rural	2 - Read and write only	7	4	3	5	3	3	4	5	5	5	5	5	5	3	3	4	58	1	1	1	2	0	0	0	0	0	5	1
102	1 - Male	21	2 - Rural	4 - Secondary education	0	8	2	3	5	5	5	4	4	5	3	4	4	4	5	4	57	1	1	0	1	0	0	1	0	0	4	1
103	1 - Male	41	2 - Rural	4 - Secondary education	4	5	4	4	4	3	5	4	3	5	5	5	4	3	3	5	57	1	2	0	0	0	0	0	1	0	4	1
104	1 - Male	47	2 - Rural	4 - Secondary education	2	3	5	4	5	5	5	4	5	5	5	5	4	5	5	5	67	0	0	0	1	3	0	0	0	0	4	1
105	1 - Male	63	2 - Rural	1 - Illiterate	0	2	5	5	5	5	5	4	5	5	5	5	5	5	3	5	67	1	0	0	1	0	0	0	1	0	3	1
106	1 - Male	35	2 - Rural	2 - Read and write only	4	10	3	4	5	5	1	4	3	5	5	3	5	5	5	5	58	2	0	0	0	0	0	0	0	0	2	1
107	1 - Male	65	2 - Rural	3 - Primary education	10	10	3	1	3	5	1	2	3	5	5	5	3	5	1	5	47	3	0	1	3	3	0	3	0	1	14	2
108	1 - Male	47	2 - Rural	2 - Read and write only	0	4	5	5	5	3	3	5	5	5	4	5	5	5	5	5	65	1	1	0	1	0	0	0	0	0	3	1
109	2 - Female	40	2 - Rural	1 - Illiterate	0	10	5	5	5	5	5	5	4	5	5	5	4	5	4	5	67	1	0	0	0	0	1	1	0	0	3	1
110	2 - Female	30	2 - Rural	2 - Read and write only	1	0	5	5	3	4	5	4	3	5	5	5	5	5	3	5	62	0	0	0	1	0	0	0	1	1	3	1

## Sheet: Quantitative study - Controls
Quantitative study: Controls (n=50)
UniqueID	Sex	Age	Residency	Education	S1	S2	S3	S4	S5	S6	S7	S8	S9	S10	S11	S12	S13	S14	WEMWBS	S11	S22	S33	S44	S55	S66	S77	S88	S99	PHQ9	S1010
121	2 - Female	30	2 - Rural	2 - Read and write only	5	5	4	5	4	4	5	4	5	5	5	5	5	5	66	0	1	1	1	0	1	0	0	0	4	1
122	1 - Male	44	1 - Urban	4 - Secondary education	5	5	5	5	5	5	5	5	5	5	5	4	4	5	68	0	0	0	0	0	0	0	0	0	0	1
123	2 - Female	45	1 - Urban	2 - Read and write only	5	5	4	5	5	4	5	5	5	5	5	5	5	5	68	0	0	0	1	0	0	1	0	0	2	1
124	2 - Female	25	2 - Rural	4 - Secondary education	5	5	4	5	5	4	5	5	5	5	4	5	5	5	67	0	1	0	1	0	0	0	0	1	3	1
125	1 - Male	60	2 - Rural	1 - Illiterate	5	5	2	5	5	4	5	5	5	5	5	5	1	5	62	0	0	0	0	0	0	1	0	0	1	1
126	2 - Female	51	2 - Rural	2 - Read and write only	5	5	2	5	5	4	5	5	5	5	4	5	5	5	61	0	0	0	0	0	0	0	0	0	0	1
127	2 - Female	25	1 - Urban	4 - Secondary education	5	5	4	5	5	4	5	4	5	5	4	5	5	4	65	0	0	0	0	1	1	0	0	0	2	2
128	1 - Male	28	2 - Rural	4 - Secondary education	5	5	2	5	5	4	5	4	5	5	4	5	4	5	58	1	1	1	1	0	0	0	0	1	5	1
129	1 - Male	45	2 - Rural	4 - Secondary education	5	4	3	5	5	5	5	5	5	5	4	4	4	5	59	0	1	0	0	0	0	1	0	0	2	1
130	1 - Male	31	2 - Rural	4 - Secondary education	5	5	2	5	5	4	5	4	5	5	5	4	4	5	63	1	1	0	1	0	0	0	0	0	3	2
131	1 - Male	22	1 - Urban	4 - Secondary education	5	5	5	5	5	4	5	5	5	5	5	5	5	5	69	1	1	0	1	1	0	0	0	0	4	1
132	2 - Female	28	1 - Urban	4 - Secondary education	5	5	2	5	5	4	4	5	5	5	5	5	5	5	65	1	1	1	0	0	0	0	0	1	4	1
133	2 - Female	47	1 - Urban	2 - Read and write only	5	4	2	4	4	4	5	5	5	4	5	5	4	5	61	0	1	1	0	0	0	1	0	0	3	1
134	2 - Female	22	1 - Urban	5 - Higher education (e.g. university)	5	5	2	5	5	4	4	5	5	5	5	5	5	5	65	1	1	0	1	0	0	0	0	0	3	1
135	1 - Male	28	2 - Rural	4 - Secondary education	5	5	4	5	4	4	5	4	5	5	5	4	5	5	65	1	1	1	1	0	0	0	0	1	5	1
136	2 - Female	30	2 - Rural	1 - Illiterate	5	5	3	4	4	4	5	4	5	5	4	5	5	5	63	1	1	0	1	0	0	0	1	1	5	1
137	2 - Female	22	2 - Rural	3 - Primary education	5	5	4	4	5	4	4	5	5	5	4	5	4	5	64	1	1	1	0	1	0	0	1	1	6	1
138	2 - Female	30	2 - Rural	2 - Read and write only	4	5	3	5	5	4	4	4	5	5	4	5	5	5	63	1	1	1	1	0	1	0	0	1	6	1
139	2 - Female	38	2 - Rural	4 - Secondary education	5	5	2	5	5	5	5	5	5	5	5	5	5	5	67	1	1	0	0	1	0	0	0	0	3	1
140	2 - Female	69	2 - Rural	1 - Illiterate	3	1	3	4	2	1	3	4	4	3	4	5	1	5	43	2	0	1	0	1	0	1	0	0	5	2
141	1 - Male	43	2 - Rural	4 - Secondary education	5	5	4	5	5	5	5	4	5	5	5	5	5	5	68	0	1	0	0	0	0	0	0	0	1	1
142	1 - Male	18	2 - Rural	4 - Secondary education	5	4	4	5	5	4	5	5	5	5	4	5	5	5	56	1	1	0	1	0	0	0	0	0	3	1
143	1 - Male	57	2 - Rural	2 - Read and write only	5	4	3	4	5	4	5	5	5	5	5	5	4	5	60	1	1	1	1	1	0	0	0	0	4	1
144	1 - Male	67	2 - Rural	1 - Illiterate	3	2	4	4	3	1	4	4	5	4	4	5	2	5	50	1	0	1	0	0	0	1	0	0	3	2
145	2 - Female	18	2 - Rural	4 - Secondary education	5	5	5	5	5	4	4	4	5	5	4	5	5	5	66	1	0	0	1	1	0	0	0	0	3	1
146	1 - Male	33	2 - Rural	5 - Higher education (e.g. university)	5	3	4	5	5	5	5	5	5	5	5	4	5	4	65	0	0	0	0	0	0	0	0	0	0	1
147	1 - Male	48	2 - Rural	3 - Primary education	5	3	3	3	4	4	5	3	5	5	5	4	5	4	58	1	0	1	1	0	0	0	0	0	3	2
148	1 - Male	42	2 - Rural	5 - Higher education (e.g. university)	3	5	2	3	5	5	5	5	5	5	5	4	4	5	61	0	0	1	2	0	0	3	0	0	6	1
149	2 - Female	44	2 - Rural	5 - Higher education (e.g. university)	3	4	4	5	5	4	5	4	5	4	4	5	4	3	59	3	1	1	1	0	1	2	0	0	9	1
150	2 - Female	22	2 - Rural	2 - Read and write only	3	4	2	4	5	4	4	4	5	4	4	5	5	5	58	1	3	1	0	1	1	1	1	0	9	1
151	1 - Male	49	2 - Rural	2 - Read and write only	4	2	5	5	3	4	5	5	5	5	4	2	5	3	57	1	2	1	3	2	0	0	1	0	10	2
152	2 - Female	40	2 - Rural	5 - Higher education (e.g. university)	5	5	3	5	4	4	5	5	5	5	4	4	5	5	59	1	1	0	1	0	0	0	0	0	3	2
153	1 - Male	31	2 - Rural	5 - Higher education (e.g. university)	5	5	3	5	5	4	5	5	4	5	4	4	5	4	63	1	1	0	1	0	0	1	0	0	4	2
154	1 - Male	45	2 - Rural	5 - Higher education (e.g. university)	5	5	4	5	4	4	5	5	4	5	4	4	5	4	68	0	1	0	1	0	1	0	0	0	3	1
155	2 - Female	20	2 - Rural	5 - Higher education (e.g. university)	5	5	5	5	4	4	5	5	4	5	4	4	5	4	64	1	1	1	1	0	0	0	0	0	4	1
156	1 - Male	51	2 - Rural	5 - Higher education (e.g. university)	5	5	4	5	4	5	5	4	5	5	5	4	5	5	66	0	1	0	1	1	0	0	0	0	3	1
157	2 - Female	30	2 - Rural	3 - Primary education	5	5	3	3	5	4	5	5	3	5	4	5	5	5	57	1	1	1	1	0	0	1	1	0	6	1
158	2 - Female	40	2 - Rural	2 - Read and write only	5	5	3	3	3	4	3	5	3	5	5	5	5	5	59	1	2	0	1	0	0	1	1	0	6	1
159	2 - Female	48	1 - Urban	5 - Higher education (e.g. university)	4	5	4	5	5	3	4	5	4	5	5	3	5	5	62	1	1	1	1	1	1	0	1	0	7	2
160	2 - Female	26	2 - Rural	5 - Higher education (e.g. university)	3	5	2	5	5	5	5	5	5	4	5	4	5	3	61	1	1	0	1	1	0	0	1	1	6	1
161	2 - Female	24	2 - Rural	4 - Secondary education	3	5	2	5	5	5	5	5	4	4	5	4	5	5	62	0	1	1	1	1	0	0	1	0	5	1
162	2 - Female	40	2 - Rural	2 - Read and write only	3	5	5	5	4	4	5	5	5	5	5	5	4	5	65	1	1	1	1	1	1	1	1	1	9	2
163	2 - Female	26	2 - Rural	4 - Secondary education	3	5	2	4	5	4	3	5	5	5	5	5	3	5	56	1	1	0	1	0	1	1	1	0	6	1
164	2 - Female	47	2 - Rural	1 - Illiterate	5	5	3	5	5	4	4	3	5	5	5	5	5	4	67	0	1	1	1	0	1	1	1	1	7	1
165	2 - Female	55	2 - Rural	4 - Secondary education	5	5	3	5	5	4	5	5	5	5	5	5	5	4	66	1	0	0	1	1	0	1	0	0	4	1
166	1 - Male	42	1 - Urban	2 - Read and write only	1	5	3	5	5	5	5	5	5	5	4	5	5	5	63	1	0	0	0	0	1	1	1	0	4	1
167	1 - Male	60	2 - Rural	3 - Primary education	5	5	3	5	5	5	5	4	5	5	4	3	5	5	64	1	1	0	0	0	0	0	0	0	2	2
168	1 - Male	52	1 - Urban	5 - Higher education (e.g. university)	5	4	3	5	5	5	5	5	4	5	5	5	5	5	66	1	1	0	1	0	0	0	0	0	3	1
169	1 - Male	55	1 - Urban	4 - Secondary education	4	4	3	5	5	4	5	4	5	5	5	5	4	3	61	0	1	0	1	0	0	0	0	0	2	1
170	1 - Male	71	1 - Urban	1 - Illiterate	3	1	4	3	1	3	4	3	4	4	4	5	2	5	46	0	0	2	2	1	0	1	0	0	6	2
